# Supplementary material for: Structure‒function‒pathogenicity analysis of C-terminal myocilin missense variants based on experiments and 3D models
Source: Front Genet. 2022 Oct 4;13:1019208. doi: 10.3389/fgene.2022.1019208 (PMC9577182; doi:10.3389/fgene.2022.1019208)
Supplement: Supplementary file 1 [file Table2.xlsx]

## Sheet: Sheet1
Supplementarty Table S2. Reasons for selection of MYOC variants
Variants	Reason for selection
C25R	The only variant in the signal peptide region with unclear pathogenicity.
Q48H	The reported MYOC variants in exon 1, with two variations occurred in glycosylation sites (N57D, N57S).
V53A
N57D
N57S
R82C
R126W
R158Q
T209N	The reporeted MYOC variants in exon 2.
L215Q
T293K	Donegan et al.'s prediction of the clinical significance of T293K variant based on the structural characteristics of myoilin is inconsistent with other literature reports, and further verification is required.
G326S	A MYOC variation located in the region that is sensitive to protein aggregation.
V329M	Donegan et al.'s prediction of the clinical significance of V329M variant based on the structural characteristics of myoilin is inconsistent with other literature reports, and further verification is required.
G367R	A MYOC mutation have been reported by our group in a large Chinese family which located in the region that is sensitive to protein aggregation.
P370L	A widely studied MYOC mutation causing severe POAG phenotype and located in the region sensitive to protein aggregation, which could be used as a positive control.
Y371D	A MYOC mutation located in the region that sensitive to protein aggregation.
D380N	A MYOC variation located in the D380 site and the region that is sensitive to protein aggregation, with uncertain pathogenicity.
D380Y	A MYOC mutation located in the region that is sensitive to protein aggregation.
K423E	A MYOC mutation located in the region that is sensitive to protein aggregation.
S425P	Donegan et al.'s prediction of the clinical significance of S425P variant based on the structural characteristics of myoilin is inconsistent with other literature reports, and further verification is required.
C433R	A MYOC mutation located in the region that is sensitive to protein aggregation.
A445V	Donegan et al.'s prediction of the clinical significance of A445V variant based on the structural characteristics of myoilin is inconsistent with other literature reports, and further verification is required.
I477N	A MYOC mutation located in the region that is sensitive to protein aggregation.
