# Supplementary material for: Structure‒function‒pathogenicity analysis of C-terminal myocilin missense variants based on experiments and 3D models
Source: Front Genet. 2022 Oct 4;13:1019208. doi: 10.3389/fgene.2022.1019208 (PMC9577182; doi:10.3389/fgene.2022.1019208)
Supplement: Supplementary file 2 [file Table3.xlsx]

## Sheet: Sheet1
Supplementarty Table S3. Structure-secretion-pathogenicity analysis of C-terminal myocilin variants
Variation	Reference	Secretion	Pathogenicity	Accessibility	H-bond	Steric clash	SEP	MS
C245Y	Fan et al., 2006	-	Uncertain	exposed	-	-	more acidic	Yes
G246R	Gobeil et al., 2006	-	Pathogenic	-	gain with L501	induced with C245	less acidic	No
G252R	Gobeil et al., 2006	-	Pathogenic	exposed	gain with D238 (2), P466 (1)	induced with V251	less acidic	Yes
W286R	Gobeil et al., 2006	-	Uncertain	-	gain with E300	-	-	No
T293K	Gobeil et al., 2006, *	+	Polymorphism	exposed	-	-	less acidic	Yes
E323K	Gobeil et al., 2006	-	Pathogenic	buried	loss with Q337, gain with S341	-	less acidic	Yes
G326S	*	+	Pathogenic	-	gain with L381	-	-	No
G326R	Gobeil et al., 2006	-	Pathogenic	buried	gain with T325, L381 and T377	induced with Y371	-	No
V329M	*	+	Polymorphism	-	-	-	-	No
E352K	Gobeil et al., 2006	+	Polymorphism	buried	gain with I317 and Y347	-	less acidic	Yes
T353L	Gobeil et al., 2006	+	Polymorphism	-	loss with T351	-	less acidic	No
G364V	Gobeil et al., 2006	-	Pathogenic	-	gain with S393	induced with Q368 and F369	-	No
G367R	Gobeil et al., 2006, *	-	Pathogenic	exposed	gain with H366 and D378	-	less acidic	Yes
P370L	Gobeil et al., 2006, *	-	Pathogenic	-	-	induced with T377	more acidic	Yes
Y371D	*	-	Pathogenic	exposed	loss with D380	-	-	No
T377M	Gobeil et al., 2006	+	Pathogenic	-	loss with G374 and Y371, gain with S324 and T325	-	less acidic	Yes
D380N	*	+	Uncertain	exposed	loss with G367, Q368, H366, F369, P370	-	-	No
D380Y	*	-	Pathogenic	-	loss with L381 and Y371	induced with Y371(6) and T377(3)	-	No
D380A	Gobeil et al., 2006	-	Pathogenic	-	loss with L381 and Y371	-	-	No
K398R	Gobeil et al., 2006	+	Polymorphism	buried	gain with D395 and Q396	-	less acidic	Yes
K423E	Gobeil et al., 2006, *	-	Pathogenic	-	gain with Q424	-	-	No
S425P	*	-	Pathogenic	buried	loss with R422	-	less acidic	No
V426F	Gobeil et al., 2006	-	Pathogenic	exposed	-	-	-	No
A427T	Gobeil et al., 2006	+	Uncertain	-	gain with S441, S372 and S373	-	more acidic	No
F430L	Hogewind et al., 2007	-	Pathogenic	exposed	-	-	-	No
C433R	Gobeil et al., 2006, *	-	Pathogenic	exposed	gain with G246	reduced with C245	less acidic	Yes
Y437H	Gobeil et al., 2006	-	Pathogenic	-	loss with L248	-	less acidic	No
A445V	Gobeil et al., 2006, *	+	Polymorphism	exposed	-	-	less acdic	Yes
I477N	Gobeil et al., 2006, *	-	Pathogenic	-	gain with D478	-	-	No
D480K	Gobeil et al., 2006	-	Pathogenic	buried	loss with L482	-	less acidic	Yes
P481L	Gobeil et al., 2006	-	Pathogenic	-	-	induced with G385(6)	less acidic	No
I239F	Gobeil et al., 2006	-	Pathogenic	-	-	induced with L486(4)	less acidic	Yes
S502P	Gobeil et al., 2006	-	Uncertain	-	loss with E247	induced with E247	less acidic	No
*: in this study; SEP: surface electrostatic potential; MS: molecular surface.
