# Supplementary material for: Structure‒function‒pathogenicity analysis of C-terminal myocilin missense variants based on experiments and 3D models
Source: Front Genet. 2022 Oct 4;13:1019208. doi: 10.3389/fgene.2022.1019208 (PMC9577182; doi:10.3389/fgene.2022.1019208)
Supplement: Supplementary file 7 [file Table1.xlsx]

## Sheet: Sheet1
Supplementarty Table S1. Primer sequences for myocilin cDNAs
Name	Sequence(5'->3')
hMYOC_1	AATTAATACGACTCACTATAGGGAGACCCAAGCTGGCTAGCATGAGGTTCTTCTGTGCACGTTGC
hMYOC_2	GCAGCAGCTGGACAGCTGGCATCTCAGGCCCAAAGCTGCAGCAACGTGCACAGAA
hMYOC_3	CTGTCCAGCTGCTGCTTCTGGCCTGCCTGGTGTGGGATGTGGGGGCCAGGACAGCT
hMYOC_4	CTGAAGGTATACTGGCATCGGCCACTCTGGTCATTGGCCTTCCTGAGCTGAGCTGTCCTGGCCCC
hMYOC_5	CCAGTATACCTTCAGTGTGGCCAGTCCCAATGAATCCAGCTGCCCAGAGCAGAGCCAGGCCATGT
hMYOC_6	CAGGTCTAAGCGTTGGGTGCTGCTGTCTCTCTGTAAGTTATGGATGACTGACATGGCCTGGCTCT
hMYOC_7	CAACGCTTAGACCTGGAGGCCACCAAAGCTCGACTCAGCTCCCTGGAGAGCCTCCTCCACCAATT
hMYOC_8	TCTGCAGCCCCTCCTGGGTCTCCTGGGGCCTGGCAGCCTGGTCCAAGGTCAATTGGTGGAGGAGG
hMYOC_9	AGGAGGGGCTGCAGAGGGAGCTGGGCACCCTGAGGCGGGAGCGGGACCAGCTGGAAACCCAAACC
hMYOC_10	AGAACTGACTTGTCTCGGAGGAGGTTGCTGTAGGCAGTCTCCAACTCTCTGGTTTGGGTTTCCAG
hMYOC_11	AGACAAGTCAGTTCTGGAGGAAGAGAAGAAGCGACTAAGGCAAGAAAATGAGAATCTGGCCAGGA
hMYOC_12	ACACTGGCCCCTTCTCAGCCTTGCTACCTCCTGGCTGCTGCTTTCCAACCTCCTGGCCAGATTCT
hMYOC_13	AGAAGGGGCCAGTGTCCCCAGACCCGAGACACTGCTCGGGCTGTGCCACCAGGCTCCAGAGAAGT
hMYOC_14	GCTCGGACTTCAGTTCCTGGAAGGCCAAAGTGTCCAAATTCCACGTAGAAACTTCTCTGGAGCCT
hMYOC_15	AACTGAAGTCCGAGCTAACTGAAGTTCCTGCTTCCCGAATTTTGAAGGAGAGCCCATCTGGCTAT
hMYOC_16	CCTACCCAAACTAGTTCTCCACATCCGGTGTCTCCCTCTCCACTCCTGAGATAGCCAGATGGGCT
hMYOC_17	ACTAGTTTGGGTAGGAGAGCCTCTCACGCTGAGAACAGCAGAAACAATTACTGGCAAGTATGGTG
hMYOC_18	CGTGGTCTCCTGGGTGTAGGGGTAGGTGGGCTTGGGGTCTCGCATCCACACACCATACTTGCCAG
hMYOC_19	ACCCAGGAGACCACGTGGAGAATCGACACAGTTGGCACGGATGTCCGCCAGGTTTTTGAGTATGA
hMYOC_20	GCAGTATGTGAACCTTAGAAGGGTAGCCCTGCATAAACTGGCTGATGAGGTCATACTCAAAAACC
hMYOC_21	AGGTTCACATACTGCCTAGGCCACTGGAAAGCACGGGTGCTGTGGTGTACTCGGGGAGCCTCTAT
hMYOC_22	TCGGTATTCAGCTCATATCTTATGACAGTTCTGGACTCAGCGCCCTGGAAATAGAGGCTCCCCGA
hMYOC_23	TGAGCTGAATACCGAGACAGTGAAGGCTGAGAAGGAAATCCCTGGAGCTGGCTACCACGGACAGT
hMYOC_24	TTCATCCACAGCCAAGTCAATGTCCGTGTAGCCACCCCAAGAATACGGGAACTGTCCGTGGTAGC
hMYOC_25	TTGGCTGTGGATGAAGCAGGCCTCTGGGTCATTTACAGCACCGATGAGGCCAAAGGTGCCATTGT
hMYOC_26	TCTCCCAGGTTTGTTCGAGTTCCAGATTCTCTGGGTTCAGTTTGGAGAGGACAATGGCACCTTTG
hMYOC_27	AACAAACCTGGGAGACAAACATCCGTAAGCAGTCAGTCGCCAATGCCTTCATCATCTGTGGCACC
hMYOC_28	GCAAAGTTGACGGTAGCATCTGCTGAGGTGTAGCTGCTGACGGTGTACAAGGTGCCACAGATGAT
hMYOC_29	TACCGTCAACTTTGCTTATGACACAGGCACAGGTATCAGCAAGACCCTGACCATCCCATTCAAGA
hMYOC_30	CTTCTTCTCCAGGGGGTTGTAGTCAATCATGCTGCTGTACTTATAGCGGTTCTTGAATGGGATGG
hMYOC_31	CCCCTGGAGAAGAAGCTCTTTGCCTGGGACAACTTGAACATGGTCACTTATGACATCAAGCTCTC
hMYOC_32	ACTCGAGCGGCCGCCACTGTGCTGGATATCTGCAGAATTCTCACATCTTGGAGAGCTTGATGTCA
MYOC-C25R-1F	ACTCACTATAGGGAGACCCAAGCTGGCTAGCATGAGGTTCTTCTGTGCACGTTGCTGCAGCTTTGGGCCTGA
MYOC-C25R-1f1	TGCTGCAGCTTTGGGCCTGAGATGCCAGCTGTCCAGCTGCTGCTTCTGGCCCGCCTGGTGTGGGATGTGGGG
MYOC-C25R-1R	GCCGCCACTGTGCTGGATATCTGCAGAATTCTCACATCTTGGAGAGCTTGATGT
MYOC-Q48H-2F	ACTCACTATAGGGAGACCCAAGCTGGCTAGCATGAGGTTCTTCTGTGCACGTTG
MYOC-Q48H-2tbf	CAATGACCAGAGTGGCCGATGCCATTATACCTTCAGTGTGGCCAGTCCC
MYOC-Q48H-2tbr	GGGACTGGCCACACTGAAGGTATAATGGCATCGGCCACTCTGGTCATTG
MYOC-V53A-3tbf	GCCGATGCCAGTATACCTTCAGTGCGGCCAGTCCCAATGAATCCAGCTG
MYOC-V53A-3tbr	CAGCTGGATTCATTGGGACTGGCCGCACTGAAGGTATACTGGCATCGGC
MYOC-N57D-4tbf	TATACCTTCAGTGTGGCCAGTCCCGATGAATCCAGCTGCCCAGAGCAG
MYOC-N57D-4tbr	CTGCTCTGGGCAGCTGGATTCATCGGGACTGGCCACACTGAAGGTATA
MYOC-N57S-5tbf	ATACCTTCAGTGTGGCCAGTCCCAGTGAATCCAGCTGCCCAGAGCAGA
MYOC-N57S-5tbr	TCTGCTCTGGGCAGCTGGATTCACTGGGACTGGCCACACTGAAGGTAT
MYOC-R82C-6tbf	CCATAACTTACAGAGAGACAGCAGCACCCAATGCTTAGACCTGGAGGCCACCAAAG
MYOC-R82C-6tbr	CTTTGGTGGCCTCCAGGTCTAAGCATTGGGTGCTGCTGTCTCTCTGTAAGTTATGG
MYOC-R126W-7tbf	CAGAGGGAGCTGGGCACCCTGAGGTGGGAGCGGGACCAGCTGGAAACCC
MYOC-R126W-7tbr	GGGTTTCCAGCTGGTCCCGCTCCCACCTCAGGGTGCCCAGCTCCCTCTG
MYOC-R158Q-8tbf	ACAAGTCAGTTCTGGAGGAAGAGAAGAAGCAACTAAGGCAAGAAAATGAGAATC
MYOC-R158Q-8tbr	GATTCTCATTTTCTTGCCTTAGTTGCTTCTTCTCTTCCTCCAGAACTGACTTGT
MYOC-T209N-9tbf	AAGTTTCTACGTGGAATTTGGACAATTTGGCCTTCCAGGAACTGAAGTC
MYOC-T209N-9tbr	GACTTCAGTTCCTGGAAGGCCAAATTGTCCAAATTCCACGTAGAAACTT
MYOC-L215Q-10tbf	TGGACACTTTGGCCTTCCAGGAACAGAAGTCCGAGCTAACTGAAGTTC
MYOC-L215Q-10tbr	GAACTTCAGTTAGCTCGGACTTCTGTTCCTGGAAGGCCAAAGTGTCCA
MYOC-G326S-11tbf	CTGCCTAGGCCACTGGAAAGCACGAGTGCTGTGGTGTACTCGGGGAGC
MYOC-G326S-11tbr	GCTCCCCGAGTACACCACAGCACTCGTGCTTTCCAGTGGCCTAGGCAG
MYOC-V329M-12tbf	CCACTGGAAAGCACGGGTGCTGTGATGTACTCGGGGAGCCTCTATTTCC
MYOC-V329M-12tbr	GGAAATAGAGGCTCCCCGAGTACATCACAGCACCCGTGCTTTCCAGTGG
MYOC-G367R-13tbf	GAAATCCCTGGAGCTGGCTACCACAGACAGTTCCCGTATTCTTGGGGTG
MYOC-G367R-13tbr	CACCCCAAGAATACGGGAACTGTCTGTGGTAGCCAGCTCCAGGGATTTC
MYOC-P370L-14tbf	GAGCTGGCTACCACGGACAGTTCCTGTATTCTTGGGGTGGCTACACGG
MYOC-P370L-14tbr	CCGTGTAGCCACCCCAAGAATACAGGAACTGTCCGTGGTAGCCAGCTC
MYOC-Y371D-15tbf	GCTGGCTACCACGGACAGTTCCCGGATTCTTGGGGTGGCTACACGGACA
MYOC-Y371D-15tbr	TGTCCGTGTAGCCACCCCAAGAATCCGGGAACTGTCCGTGGTAGCCAGC
MYOC-D380N-16tbf	TCTTGGGGTGGCTACACGGACATTAACTTGGCTGTGGATGAAGCAGGCC
MYOC-D380N-16tbr	GGCCTGCTTCATCCACAGCCAAGTTAATGTCCGTGTAGCCACCCCAAGA
MYOC-K423E-17tbf	CAAACCTGGGAGACAAACATCCGTGAGCAGTCAGTCGCCAATGCCTTCA
MYOC-K423E-17tbr	TGAAGGCATTGGCGACTGACTGCTCACGGATGTTTGTCTCCCAGGTTTG
MYOC-S425P-18tbf	TGGGAGACAAACATCCGTAAGCAGCCAGTCGCCAATGCCTTCATCATC
MYOC-S425P-18tbr	GATGATGAAGGCATTGGCGACTGGCTGCTTACGGATGTTTGTCTCCCA
MYOC-I477N-19tbf	ACCGCTATAAGTACAGCAGCATGAATGACTACAACCCCCTGGAGAAG
MYOC-I477N-19tbr	CTTCTCCAGGGGGTTGTAGTCATTCATGCTGCTGTACTTATAGCGGT
MYOC-A445V-20tbf	ACACCGTCAGCAGCTACACCTCAGTAGATGCTACCGTCAACTTTGCT
MYOC-A445V-20tbr	AGCAAAGTTGACGGTAGCATCTACTGAGGTGTAGCTGCTGACGGTGT
MYOC-T293K-21tbf	CGTGGAGAATCGACACAGTTGGCAAGGATGTCCGCCAGGTTTTTGAGTA
MYOC-T293K-21tbr	TACTCAAAAACCTGGCGGACATCCTTGCCAACTGTGTCGATTCTCCACG
MYOC-D380Y-22tbf	TCTTGGGGTGGCTACACGGACATTTACTTGGCTGTGGATGAAGCAGGCC
MYOC-D380Y-22tbr	GGCCTGCTTCATCCACAGCCAAGTAAATGTCCGTGTAGCCACCCCAAGA
MYOC-C433R-23tbf	TCAGTCGCCAATGCCTTCATCATCCGTGGCACCTTGTACACCGTCAGCA
MYOC-C433R-23tbr	TGCTGACGGTGTACAAGGTGCCACGGATGATGAAGGCATTGGCGACTGA
